# Supplementary material for: Increasing Influenza Vaccination Rates among Patients with Type 2 Diabetes Mellitus in Chongqing, China: A Cross-Sectional Analysis Using Behavioral and Social Drivers Tools
Source: Vaccines (Basel). 2024 Aug 8;12(8):898. doi: 10.3390/vaccines12080898 (PMC11360589; doi:10.3390/vaccines12080898)
Supplement: Supplementary file 1 [file vaccines-12-00898-s001.zip]

Archive with 1 entries (1 files):
- vaccines-3108266-supplementary.pdf
